# Supplementary material for: Identification of disease-linked hyperactivating mutations in UBE3A through large-scale functional variant analysis
Source: Nat Commun. 2021 Nov 23;12:6809. doi: 10.1038/s41467-021-27156-0 (PMC8635412; doi:10.1038/s41467-021-27156-0)
Supplement: Supplementary file 3 — Supplementary Data 1 [file 41467_2021_27156_MOESM3_ESM.xlsx]

## Sheet: Sheet1
Supplementary Table 1. Summary of variants tested in this study. Data are shown as the percent change from WT UBE3A responses in the BAR assay. All luciferase responses were normalized to WT UBE3A. P-values were calculated using a one-sample t-test (two-tailed) with Benjamini-Hochberg multiple comparisons correction (false discovery rate = 0.05). Published reports of the mutations are indicated w…
Canonical SPDI	Protein Change	dbSNP ID	ClinVar Accession	Listed condition(s)	Clinical Significance	Reports	Allele Origin	BAR (%)	S.E.	Adj. P	N	gnomAD Allele Number	gnomAD Frequency	Functional Class	Selected Comments	References
NC_000015.10:25375706:C:A	G20V	rs864309506	VCV000218318	Angelman syndrome	Pathogenic	2	Germline	2.07	0.79	0.0002	3			LOF	Phenotype consistent with Angelman Syndrome. Younger maternal half brother shares similar symptoms.
NC_000015.10:25375703:C:T	C21Y	rs1301123423		Angelman syndrome		1	Germline/Maternal	1.07	0.1	0	3			LOF	Identified in a child with less classical Angelman syndrome phenotype (Matsuura et al., 1997). Cooper et al., 2000, Yi et al., 2015, and Kuhnle et al., 2018, showed the mutation reduces ubiquitin ligase activity. Avagliano et al., 2019 showed that mutation prevents the localization of the protein into the nucleus.	Matsuura et al., 1997; Fang et al., 1999; Cooper et al., 2000; Sadikovic et al., 2014,Yi et al., 2015; Kuhnle et al., 2018; Avagliano et al., 2019
NC_000015.10:25375695:C:T	E24K	rs1555403204	VCV000521714	Inborn genetic diseases	VUS	1	Germline	114.6	8.19	0.1638	6			NC
NC_000015.10:25375650:G:A	R39C	rs587783098	VCV000156621	Not provided	VUS	1	Germline	108.93	11.66	0.5224	4	251328	1.19e-05	NC	The R59C variant has not been published as a mutation, nor has it been reported as a benign polymorphism to our knowledge. It was not observed in approximately 6,500 individuals of European and African American ancestry in the NHLBI Exome Sequencing Project, indicating it is not a common benign variant in these populations. The R59C variant is a non-conservative amino acid substitution, which is …
NC_000015.10:25375649:C:T	R39H	rs587784511	VCV000160202	Not specified	Benign	1	Germline	119.68	21.34	0.5665	3	282738	1.06e-05	NC
NC_000015.10:25375626:T:C	I47V	rs587783146	VCV000156677	Not provided	Likely Pathogenic	1	Germline	99.57	10.14	0.9733	4	251352	3.98e-06	NC	A variant that is likely pathogenic has been identified in the UBE3A gene. The I47V variant has not been published as a pathogenic variant, nor has it been reported as a benign polymorphism to our knowledge. It was not observed in approximately 6,500 individuals of European and African American ancestry in the NHLBI Exome Sequencing Project, indicating it is not a common benign variant in these p…
NC_000015.10:25375547:T:G	Y73S	rs772952625	VCV000521156	Inborn genetic diseases	VUS	1	Germline	116.62	7.34	0.0925	6	251390	3.98e-06	NC
NC_000015.10:25375535:G:A	S77L	rs772110423	VCV000449566	Not provided	VUS	1	Germline	109.14	12.45	0.5665	6			NC	A variant of uncertain significance has been identified in the UBE3A gene. The S77L variant has not been published as a pathogenic variant, nor has it been reported as a benign variant to our knowledge. It was not observed in approximately 6,500 individuals of European and African American ancestry in the NHLBI Exome Sequencing Project, indicating it is not a common benign variant in these popula…
NC_000015.10:25375497:T:C	M90V	rs369853017	VCV000160222	Not specified	Likely Benign	1	Germline	106.21	16.46	0.7718	4			NC
NC_000015.10:25371796:G:T	T106K	rs587781241	VCV000155994	Angelman syndrome	Pathogenic	2	Germline/Maternal	58.27	5.13	0.0007	6			LOF
NC_000015.10:25371797:T:G	T106P	rs111033596	VCV000007968	Angelman syndrome	Pathogenic	1	Germline/Maternal	7.45	1.84	0.0001	4			LOF	In a patient with Angelman syndrome (105830) who had shown a normal biparental inheritance and methylation pattern of 15q11-q13, Rapakko et al. (2004) identified a 902A-C transversion in exon 9 of the UBE3A gene, resulting in a thr106-to-pro amino acid substitution (T106P). The patient's mother was mosaic for the mutation.
NC_000015.10:25371764:A:G	C117R	rs587782907	VCV000156120	Not provided/Angelman syndrome	Likely pathogenic	2	Germline/Maternal	3.1	0.88	0.0002	3			LOF	The C117R variant has been reported previously in two individuals with suspected Angelman syndrome and in one of these cases was found to be maternally inherited (Sadikovic et al., 2014). Functional studies suggest that C117R results in protein instability (Yi et al., 2015). It was not observed in approximately 6,500 individuals of European and African American ancestry in the NHLBI Exome Sequenc…
NC_000015.10:25371761:T:C	R118G	rs587783100	VCV000156623	Not specified	Likely benign	1	Germline	92.23	10.92	0.6106	3	249910	1.6e-05	NC	This variant is considered likely benign or benign based on one or more of the following criteria: it is a conservative change, it occurs at a poorly conserved position in the protein, it is predicted to be benign by multiple in silico algorithms, and/or has population frequency not consistent with disease.
NC_000015.10:25371731:G:A	R128C	rs587783101	VCV000156624	Angelman syndrome	VUS	1	Germline	43.34	1.61	0.0012	3	250944	1.99e-05	LOF	This sequence change replaces arginine with cysteine at codon 128 of the UBE3A protein (p.Arg128Cys). The arginine residue is moderately conserved and there is a large physicochemical difference between arginine and cysteine. This variant is present in population databases (rs587783101, ExAC <0.01%) but has not been reported in the literature in individuals with a UBE3A-related disease. ClinVar c…
NC_000015.10:25371714:AACTCTTCC:	I130 - V133D	rs587784531	N/A	N/A	N/A	N/A	N/A	3.52	1.91	0.0007	6			LOF		Yi et al., 2015
NC_000015.10:25371724:A:G	I130T	rs111033597	VCV000007969	Angelman syndrome	Pathogenic	1	Germline	76.31	6.09	0.0158	6			LOF	In a patient with Angelman syndrome (105830) who had shown a normal biparental inheritance and methylation pattern of 15q11-q13, Rapakko et al. (2004) identified a 975T-C transition in exon 9 of the UBE3A gene, resulting in an ile130-to-thr amino acid substitution (I130T).
NC_000015.10:25371715:A:C	V133G	rs587782915	VCV000156131	Angelman syndrome	VUS	2	Germline	2.76	0.68	0.0001	3			LOF	Possible diagnosis of Angelman syndrome
NC_000015.10:25371716:C:T	V133I	rs199636913	VCV000372667	Not specified	VUS	1	Germline	131.58	8.64	0.0196	3			GOF	A variant of uncertain significance has been identified in the UBE3A gene. The V133I variant has not been published as a pathogenic variant, nor has it been reported as a benign variant to our knowledge. The UBE3A variant is not observed in large population cohorts (Lek et al., 2016; 1000 Genomes Consortium et al., 2015; Exome Variant Server). The V133I variant is a conservative amino acid substi…
NC_000015.10:25371710:A:G	S135P	N/A	N/A	N/A	N/A	N/A	N/A	4.14	1.44	0.0004	3			LOF		Yi et al., 2015
NC_000015.10:25371684:G:C	S143R	rs1566962361	VCV000560629	Not specified	VUS	1	Germline	13.31	4.26	0	9			LOF
NC_000015.10:25371680:G:A	R145W	rs1085307791	VCV000426773	Not provided	VUS	1	Germline	107.8	7.91	0.5009	3			NC	A variant of uncertain significance has been identified in the UBE3A gene. The R145W variant has not been published as a pathogenic variant, nor has it been reported as a benign variant to our knowledge. The R145W variant is not observed in large population cohorts (Lek et al., 2016; 1000 Genomes Consortium et al., 2015; Exome Variant Server). The R145W variant is a non-conservative amino acid su…
NC_000015.10:25371661:G:C	T151S	rs1383474985	VCV000546311	Not provided	VUS	1	Germline	114.57	6.34	0.0654	9	251252	1.19e-05	NC	The T151S variant in the UBE3A gene has not been reported previously as a pathogenic variant, nor as a benign variant, to our knowledge. The T151S variant is observed in 1/8724 (0.01%) alleles from individuals of African background in large population cohorts (Lek et al., 2016). The T151S variant is a conservative amino acid substitution, which is not likely to impact secondary protein structure …
NC_000015.10:25371603:C:A	K170N	rs780715298	VCV000528366	Angelman syndrome	VUS	1	Germline	111.08	5.87	0.1203	9	282752	1.06e-05	NC	This sequence change replaces lysine with asparagine at codon 170 of the UBE3A protein (p.Lys170Asn). The lysine residue is moderately conserved and there is a moderate physicochemical difference between lysine and asparagine. This variant is present in population databases (rs780715298, ExAC 0.01%). This variant has not been reported in the literature in individuals with UBE3A-related disease. A…
NC_000015.10:25371581:C:T	A178T	rs147145506	VCV000096265	History of neurodevelopmental disorder/Not specified/Angelman syndrome	Benign/Likely Benign	7	Germline	97.45	5.93	0.7446	4	282794	0.0117	NC	This variant is considered likely benign or benign based on one or more of the following criteria: it is a conservative change, it occurs at a poorly conserved position in the protein, it is predicted to be benign by multiple in silico algorithms, and/or has population frequency not consistent with disease.
NC_000015.10:25371526:T:G	Q196P	rs144950303	VCV000570862	Angelman syndrome	VUS	1	Germline	130.25	6.65	0.0027	9	251432	3.98e-06	GOF	This sequence change replaces glutamine with proline at codon 196 of the UBE3A protein (p.Gln196Pro). The glutamine residue is moderately conserved and there is a moderate physicochemical difference between glutamine and proline. This variant is present in population databases (rs144950303, ExAC 0.001%). This variant has not been reported in the literature in individuals with UBE3A-related diseas…
NC_000015.10:25371514:T:G	N200T	rs528422241	VCV000212537	Not specified	VUS	1	Germline	99.35	12	0.973	4			NC
NC_000015.10:25371502:A:G	L204S	rs587782922	VCV000156140	Angelman syndrome/Not specified	VUS	2	Germline/Paternal	103.88	16.27	0.8549	4	251436	3.98e-06	NC		Sadikovic et al., 2014
NC_000015.10:25371489:ATC:	D208D	rs773438461	N/A	N/A	N/A	N/A	N/A	95.01	11.44	0.7337	8	251438	3.98e-06	NC		Yi et al., 2015
NC_000015.10:25371478:T:A	D212V	rs587780581	VCV000136204	Angelman syndrome	Pathogenic	1	De novo	12.65	9.2	0.0036	4			LOF
NC_000015.10:25371440:A:C	S225A	rs760844102	VCV000570995	Angelman syndrome	VUS	1	Germline	108.54	4.81	0.1504	9	251442	1.59e-05	NC	This sequence change replaces serine with alanine at codon 225 of the UBE3A protein (p.Ser225Ala). The serine residue is moderately conserved and there is a moderate physicochemical difference between serine and alanine. This variant is present in population databases (rs760844102, ExAC 0.03%). This variant has not been reported in the literature in individuals with UBE3A-related disease. Algorit…
NC_000015.10:25371429:T:A	K228N	rs367996463	VCV000431876	Not provided	VUS	1	Germline	85.25	7.73	0.1404	6			NC	The K228N variant has not been published as a pathogenic variant, nor has it been reported as a benign variant to our knowledge. It was not observed with any significant frequency in approximately 6,500 individuals of European and African American ancestry in the NHLBI Exome Sequencing Project. The K228N variant is a semi-conservative amino acid substitution, which may impact secondary protein st…
NC_000015.10:25371403:A:T	L237H	rs587780582	VCV000155995	Angelman syndrome	Likely pathogenic	1	Maternal	2.76	0.21	0.0001	3			LOF
NC_000015.10:25371403:A:G	L237P	rs587780582	VCV000136205	Angelman syndrome	Pathogenic	1	De novo	2.03	0.56	0	3			LOF
NC_000015.10:25371384:G:T/C	N243K	N/A		N/A	N/A	N/A	N/A	36.57	4.33	0.0065	3			LOF	Mutation was shown to cause a decrease in protein stability.	Yi et al., 2015
NC_000015.10:25371367:G:A	T249M	rs1459066021	VCV000449131	Not provided	VUS	1	Germline	34.83	2.9	0.0004	4	251362	3.98e-06	LOF	The T249M variant in the UBE3A gene has not been reported previously as a pathogenic variant, nor as a benign variant, to our knowledge. The T249M variant is not observed in large population cohorts (Lek et al., 2016; 1000 Genomes Consortium et al., 2015; Exome Variant Server). The T249M variant is a non-conservative amino acid substitution, which is likely to impact secondary protein structure a…
NC_000015.10:25371358:T:C	N252S	rs139928148	VCV000156141	Angelman syndrome/Not specified	VUS	5	Germline/Paternal	96.71	22.26	0.9098	4	282750	9.55e-05	NC	This sequence change replaces asparagine with serine at codon 252 of the UBE3A protein (p.Asn252Ser). The asparagine residue is moderately conserved and there is a small physicochemical difference between asparagine and serine. This variant is present in population databases (rs139928148, ExAC 0.03%), and has an allele count higher than expected for a pathogenic variant (PMID: 28166811). This var…
NC_000015.10:25371325:A:C	L263W	rs587780583	VCV000136206	Angelman syndrome	Pathogenic	1	De novo	0.48	0.13	0	3			LOF
NC_000015.10:25371319:A:G	I265T	rs1566959617	VCV000577015	Angelman syndrome	Likely pathogenic	1	Germline	89.26	9.42	0.3659	6			NC	This sequence change replaces isoleucine with threonine at codon 265 of the UBE3A protein (p.Ile265Thr). The isoleucine residue is highly conserved and there is a moderate physicochemical difference between isoleucine and threonine. This variant is not present in population databases (ExAC no frequency). This variant has been reported to be de novo in individuals affected with suspected Angleman …
NC_000015.10:25371314:C:T	V267I	rs1064794579	VCV000420601	Not provided/Angelman syndrome	VUS	2	Germline	66.63	9.02	0.0189	6	251138	3.98e-06	LOF	A variant of uncertain significance has been identified in the UBE3A gene. The V267I variant has not been published as a pathogenic variant, nor has it been reported as a benign variant to our knowledge. The V267I variant is not observed in large population cohorts (Lek et al., 2016; 1000 Genomes Consortium et al., 2015; Exome Variant Server). The V267I variant is a conservative amino acid substi…
NC_000015.10:25371307:T:C	E269G	N/A		N/A	N/A	N/A	N/A	21.77	1.31	0.0005	3			LOF	Mutation was shown to cause a decrease in protein stability.	Yi et al., 2015
NC_000015.10:25371304:T:G	N270T	rs587782908	VCV000156121	Angelman syndrome	VUS	1	Maternal	8.55	2.47	0.0011	3			LOF	Possible diagnosis of Angelman syndrome
NC_000015.10:25371296:G:A	L273F	N/A		N/A	N/A	N/A	N/A	48.46	2.18	0.0009	3			LOF	Mutation was shown to cause a decrease in protein stability.	Yi et al., 2015
NC_000015.10:25371296:G:T	L273R	N/A		N/A	N/A	N/A	N/A	6.61	2.89	0.0044	3			LOF		Yi et al., 2015
NC_000015.10:25371272:T:C	M281V	rs587783147	VCV000156678	Not provided	VUS	2	Germline	108.63	17.56	0.718	4	250448	3.99e-06	NC	The Met301Val missense change has not been published as a mutation, nor has it been reported as a benign polymorphism to our knowledge. The NHLBI ESP Exome Variant Project has not identified Met301Val in approximately 6,500 individuals of European or African American ethnicity, indicating that it is not a common benign variant in these populations. This amino acid substitution is conservative, as…
NC_000015.10:25371247:G:C	A289G	rs1057524508	VCV000392477	Not provided	Likely pathogenic	1	Germline	89.83	9.51	0.3964	6			NC	The A289G variant in the UBE3A gene has not been reported previously as a pathogenic variant, nor as a benign variant, to our knowledge. However, a missense variant at the same residue (A289V) has been identified as apparently de novo in a patient previously tested at GeneDx, supporting the functional importance of this region of the protein. The A289G variant is not observed in large population …
NC_000015.10:25371220:GGC:	A297D	rs398124441	N/A	N/A	N/A	N/A	N/A	3.5	1.75	0.0006	3			LOF		Yi et al., 2015
NC_000015.10:25371166:A:G	M316T	rs863225071	VCV000217366	Not specified/Angelman syndrome	Likely pathogenic	2	1 Germline/1 Denovo	90.05	11.43	0.4994	6	251340	3.98e-06	NC
NC_000015.10:25371164:T:A	M317L	rs368318081	VCV000437195	Not specified/Angelman syndrome	VUS	2	1 Germline/1 Unknown	96.41	14.46	0.8549	4	251336	1.19e-05	NC
NC_000015.10:25371135:ATAAGT:	T325, Y326D	N/A	N/A	N/A	N/A	N/A	N/A	6.24	1.39	0	5			LOF		Yi et al., 2015
NC_000015.10:25371127:A:G	I329T	N/A	N/A	Angelman syndrome	Pathogenic (Camprubi et al., 2009)	1	Unknown	16.38	2.04	0	5			LOF	Mutations was identified in an adopted patient (Camprubi et al., 2009). Yi et al., 2015 demonstrated that this mutations is defective in targeting substrates for ubiquitination.	Camprubi et al., 2009; Cooper et al., 2004; Sadikovic et al., 2014; Yi et al., 2015
NC_000015.10:25371121:T:C	N331S	rs747932207	VCV000458668	Angelman syndrome	VUS	1	Germline	98.24	11.79	0.9098	4	282742	3.18e-05	NC	This sequence change replaces asparagine with serine at codon 331 of the UBE3A protein (p.Asn331Ser). The asparagine residue is moderately conserved and there is a small physicochemical difference between asparagine and serine. This variant is present in population databases (rs747932207, ExAC 0.02%). This variant has not been reported in the literature in individuals with UBE3A-related disease. …
NC_000015.10:25371109:C:G	S335T	rs141984760	VCV000156132	History of neurodevelopmental disorder/Not provided/Not specified/Angelman syndrome	Conflicting	5	Germline	243.48	12.97	0	9	251254	0.000143	GOF	This variant is considered likely benign or benign based on one or more of the following criteria: it is a conservative change, it occurs at a poorly conserved position in the protein, it is predicted to be benign by multiple in silico algorithms, and/or has population frequency not consistent with disease.
NC_000015.10:25371093:ATT:	N340D	N/A	N/A	N/A	N/A	N/A	N/A	6.88	1.53	0.0005	3			LOF		Yi et al., 2015
NC_000015.10:25371068:C:G	S349P	N/A	N/A	Angelman syndrome	N/A	3	Germline/Maternal	4.22	2.68	0.0012	3			LOF	Identified in three brothers diagnosed with Angelman syndrome (Malzac et al., 1998). Mother exhibited mosaicism for the mutation. Cooper et al, 2004 and Yi et al., 2015 showed reduced ubiquitin ligase activity with this mutation.	Cooper et al., 2004; Malzac et al., 1998; Sadikovic et al., 2014; Yi et al., 2015; Avagliano et al., 2019
NC_000015.10:25371061:C:T	C351Y	N/A	N/A	N/A	N/A	N/A	N/A	2.65	0.93	0.0002	3			LOF		Yi et al., 2015; Avagliano et al., 2019
NC_000015.10:25371040:G:C	A358G	rs1219606975	VCV000569445	Angelman syndrome	VUS	1	Germline	77.79	9.74	0.0912	6	251264	3.98e-06	NC	This sequence change replaces alanine with glycine at codon 358 of the UBE3A protein (p.Ala358Gly). The alanine residue is highly conserved and there is a small physicochemical difference between alanine and glycine. This variant is not present in population databases (ExAC no frequency). This variant has not been reported in the literature in individuals with UBE3A-related disease. Algorithms de…
NC_000015.10:25371035:C:T	V360I	rs751838524	VCV000423704	History of neurodevelopmental disorder/Not provided	VUS	2	Germline	66.46	6.47	0.0189	4	251264	3.98e-06	LOF	A variant of uncertain significance has been identified in the UBE3A gene. The V360I variant has not been published as a pathogenic variant, nor has it been reported as a benign variant to our knowledge. The V360I variant is a conservative amino acid substitution, which is not likely to impact secondary protein structure as these residues share similar properties. This substitution occurs at a po…
NC_000015.10:25371020:C:T	V365M	rs763388142	VCV000571708	Angelman syndrome	VUS	1	Germline	14.53	6.28	0.0003	5	251296	1.19e-05	LOF	This sequence change replaces valine with methionine at codon 365 of the UBE3A protein (p.Val365Met). The valine residue is moderately conserved and there is a small physicochemical difference between valine and methionine. This variant is present in population databases (rs763388142, ExAC 0.01%). This variant has not been reported in the literature in individuals with UBE3A-related disease. Algo…
NC_000015.10:25371004:T:C	N370S	rs147446244	VCV000437194	Not specified	VUS	1	Germline	59.32	6.13	0.0096	4	282706	1.41e-05	LOF
NC_000015.10:25370997:T:A	E372D	rs587784510	VCV000160200	Not provided/Angelman syndrome	VUS	3	Germline	94.48	7.69	0.5866	4			NC	This sequence change replaces glutamic acid with aspartic acid at codon 372 of the UBE3A protein (p.Glu372Asp). The glutamic acid residue is highly conserved and there is a small physicochemical difference between glutamic acid and aspartic acid. This variant is not present in population databases (ExAC no frequency). This variant has not been reported in the literature in individuals with UBE3A-…
NC_000015.10:25370994:A:T	D373E	rs143000400	VCV000423562	Not provided	VUS	1	Germline	103.44	6.33	0.7064	3			NC	A variant of uncertain significance has been identified in the UBE3A gene. The D373E variant has not been published as a pathogenic variant, nor has it been reported as a benign variant to our knowledge. The D373E variant is not observed in large population cohorts (Lek et al., 2016; 1000 Genomes Consortium et al., 2015; Exome Variant Server). The D373E variant is a conservative amino acid substi…
NC_000015.10:25370988:T:A	E375D	rs114056442	VCV000212529	Not specified	VUS	1	Germline	97.77	5.09	0.7478	3	251298	3.98e-06	NC
NC_000015.10:25370981:T:G	I378L	rs200380619	VCV000160201	Angelman syndrome	VUS	1	Germline	100.58	16.34	0.9733	5	251318	3.98e-06	NC
NC_000015.10:25370977:G:C	P379R	rs267604140	VCV000458665	Angelman syndrome	VUS	1	Germline	97.41	10.76	0.8549	4			NC	This sequence change replaces proline with arginine at codon 379 of the UBE3A protein (p.Pro379Arg). The proline residue is moderately conserved and there is a moderate physicochemical difference between proline and arginine. This variant is not present in population databases (ExAC no frequency) and has not been reported in the literature in individuals with a UBE3A-related disease. Algorithms d…
NC_000015.10:25370949:T:G	E388D	rs769775137	VCV000588822	History of neurodevelopmental disorder	Likely benign	1	Germline	119.69	4.23	0.0331	9			GOF	In silico models in agreement (benign);Does not segregate with disease in family study (genes with incomplete penetrance)
NC_000015.10:25370943:C:G	L390F	rs1480295793	VCV000520740	Inborn genetic diseases	VUS	1	Germline	229.81	9.33	0.0003	5	251020	3.98e-06	GOF	Lines of evidence used in support of classification: LIKELY POSITIVE: Relevant Alteration(s) Detected
NC_000015.10:25370914:G:T	P400H	N/A	N/A	Angelman syndrome	N/A	1	Germline/Maternal	34.41	6.92	0.0011	5			LOF	Identified by Bai et al., 2011 in a female patient with Angelman syndrome.	Bai et al., 2011; Yi et al., 2015
NC_000015.10:25370902:G:C	P404R	rs1566955976	VCV000590138	History of neurodevelopmental disorder	VUS	1	Germline	105.56	8.03	0.5757	8			NC
NC_000015.10:25370868:A:T	D415E	rs587783102	VCV000156625	Not provided	VUS	1	Germline	141.96	11.22	0.0263	5	250878	7.93e-06	GOF	The D435E variant has not been published as a mutation, nor has it been reported as a benign polymorphism to our knowledge. It was not observed in approximately 6,500 individuals of European and African American ancestry in the NHLBI Exome Sequencing Project, indicating it is not a common benign variant in these populations. The D435E variant is a conservative amino acid substitution, which is no…
NC_000015.10:25370809:A:G	L435P	rs587781242	VCV000155996	Angelman syndrome	Likely pathogenic	1	Maternal	2.08	0.59	0.0001	3			LOF
NC_000015.10:25370740:G:A	P458L	rs587780584	VCV000136207	Angelman syndrome	Pathogenic	1	De novo	3.36	0.51	0	4			LOF
NC_000015.10:25370717:T:C	K466E	rs1566954813	VCV000589644	History of neurodevelopmental disorder	Likely pathogenic	1	Germline	8.63	2.47	0	8			LOF	Rarity in general population databases (dbsnp, esp, 1000 genomes);In silico models in agreement (deleterious) and/or completely conserved position in appropriate species;Confirmed de novo alteration in the setting of a new disease (appropriate phenotype) in the family
NC_000015.10:25370702:A:C	Y471D	rs1555399980	VCV000432241	Not provided	VUS	1	Germline	5.66	0.98	0.0002	3			LOF	A variant of uncertain significance has been identified in the UBE3A gene. The Y471D variant has not been published as a pathogenic variant, nor has it been reported as a benign variant to our knowledge. The Y471D variant is not observed in large population cohorts (Lek et al., 2016; 1000 Genomes Consortium et al., 2015; Exome Variant Server). The Y471D variant is a non-conservative amino acid su…
NC_000015.10:25370693:T:C	N474D	rs1057517876	VCV000372595	Not provided	Likely pathogenic	1	Germline	12.2	0.05	0	3			LOF	The N494D variant in the UBE3A gene has not been published as a pathogenic variant, nor has it been reported as abenign polymorphism to our knowledge. The N494D variant was not observed in approximately 6500individuals of European and African American ancestry in the NHLBI Exome Sequencing Project,indicating it is not a common benign variant in these populations. The N494D variant is a semi-conse…
NC_000015.10:25370683:C:G	R477P	rs587781243	VCV000155997	Angelman syndrome	Likely pathogenic	1	Maternal	13.89	0.94	0.0003	3			LOF
NC_000015.10:25370679:C:T	M478I	rs587782916	VCV000156133	N/A	VUS	1	N/A	4.02	0.79	0.0007	3	251268	3.98e-06	LOF	Determined by Yi et al., 2015 to have lower catalytic activity than WT UBE3A.	Sadikovic et al., 2014, Yi et al., 2015
NC_000015.10:25370681:G:C	M478V	N/A	N/A	N/A	N/A	N/A	N/A	17.59	1.76	0.0002	3			LOF		Yi et al., 2015
NC_000015.10:25370668:C:G	R482P	N/A	N/A	N/A	N/A	N/A	N/A	3.17	1.32	0.0004	3			LOF	Determined by Yi et al., 2015 to have lower catalytic activity than WT UBE3A.	Yi et al., 2015
NC_000015.10:25370660:T:G	T485A	N/A	N/A	Autism spectrum disorder	N/A	N/A	De novo	189.02	12.41	0.0029	5			GOF	Mutation identified by Iossifov et al., 2014 in a child with autism. Determined by Yi et al., 2015 to be a hyperactivating mutation.	Iossifov et al., 2014; Yi et al., 2015
NC_000015.10:25370608:A:G	L502P	N/A	N/A	Angelman syndrome	N/A	N/A	N/A	7.08	4.01	0.0027	3			LOF	Determined by Cooper et al., 2004 and Yi et al., 2015 to have lower catalytic activity than WT UBE3A.	Cooper et al., 2004; Yi et al., 2015
NC_000015.10:25370597:G:A	R506C	rs1064793307	VCV000418572	Not provided/Angelman syndrome	Pathogenic/Likely pathogenic	3	Germline/Maternal	7.04	3.94	0.0027	3			LOF	The R506C variant in the UBE3A gene has been reported previously in association with Angelman syndrome (Baumer et al., 1999; Camprubi et al., 2009; Carvill et al., 2013; Yi et al., 2015). The R506C variant is not observed in large population cohorts (Lek et al., 2016; 1000 Genomes Consortium et al., 2015; Exome Variant Server). The R506C variant is a non-conservative amino acid substitution, whic…
NC_000015.10:25370596:C:T	R506H	rs1064795012	VCV000421257	Not provided/Angelman syndrome	Likely pathogenic	2	1 Germline/1 Unknown	8.75	3.24	0.0019	3			LOF	The R506H variant has not been published as a pathogenic variant, nor has it been reported as a benignvariant to our knowledge. However, a different missense variant at the same position (R506C) hasbeen reported multiple times previously in association with Angelman syndrome (Baumer et al.,1999; Camprubi et al., 2009; Carvill et al., 2013). The R506H variant was not observed inapproximately 6,500…
NC_000015.10:25370566:C:A	R516Q	rs779375881	N/A	N/A	N/A	4	N/A	288.86	11.07	0.0002	5	251138	1.59e-05	GOF
NC_000015.10:25370567:G:A	R516W	rs1385940029	VCV000449155	Not provided	VUS	1	Germline	812.28	43.85	0.0002	5	251140	3.98e-06	GOF	A variant of uncertain significance has been identified in the UBE3A gene. The R516W variant has not been published as a pathogenic variant, nor has it been reported as a benign variant to our knowledge. The R516W variant is not observed in large population cohorts (Lek et al., 2016; 1000 Genomes Consortium et al., 2015; Exome Variant Server). The R516W variant is a non-conservative amino acid su…
NC_000015.10:25360514:C:T	A521T	rs755392575	VCV000449148	Not provided	VUS	1	Germline	464.25	40.04	0.0002	7	250914	3.99e-06	GOF	A variant of uncertain significance has been identified in the UBE3A gene. The A521T variant has not been published as a pathogenic variant, nor has it been reported as a benign variant to our knowledge. It was not observed in approximately 6,500 individuals of European and African American ancestry in an external variant database, indicating it is not a common benign variant in these populations…
NC_000015.10:25360511:C:G	M522V	rs1214794847	N/A	N/A	N/A	1	N/A	84.61	5.55	0.136	3	251048	3.98e-06	NC
NC_000015.10:25360485:CTT:	K530D	N/A	N/A	N/A	N/A	N/A	N/A	8.06	3.86	0.0002	3			LOF		Yi et al., 2015
NC_000015.10:25360461:CCT:	G538DEL	N/A	N/A	Angelman syndrome	Pathogenic (Sadikovic et al., 2014)	1	De novo	4.52	0.67	0.0001	3			LOF	Identified by Horsthemke et al., 2010 in a child with Angelman syndrome. Mutation confirmed to occur on the manternally-inherited allele.	Horsthemke et al., 2010
NC_000015.10:25360460:C:T	E539K	N/A	N/A	N/A	N/A	N/A	N/A	2.99	0.99	0.0002	3			LOF		Yi et al., 2015
NC_000015.10:25360453:C:T	G541E	N/A	N/A	N/A	N/A	N/A	N/A	5.41	0.34	0.0001	3			LOF		Yi et al., 2015
NC_000015.10:25360446:ATC:	D543DEL	N/A	N/A	N/A	N/A	N/A	Germline/Maternal	6.84	1.42	0.0004	3			LOF	Identified by Sadikovic et al., 2014. Mother of the proband possessed the mutation but both maternal grandparents of proband did not.	Yi et al., 2015
NC_000015.10:25360441:C:T	G545E	Rs587784516	VCV000160207.1	Angelman syndrome	Likely pathogenic	1	Germline	5.68	0.59	0.0001	3			LOF		Yi et al., 2015
NC_000015.10:25360442:C:T	G545R	rs587781233	VCV000155986	Inborn genetic diseases/Angelman syndrome	Likely pathogenic	2	1 Germline/1 De novo	3.22	1.5	0.0005	3			LOF	Lines of evidence used in support of classification: LIKELY POSITIVE: Relevant Alteration(s) Detected
NC_000015.10:25360439:C:T	G546S	rs1555393242	VCV000559871	Angelman syndrome	Likely pathogenic	1	Unknown	4.49	1.09	0.0003	3			LOF
NC_000015.10:25360425:TTC:	E550DEL	N/A	N/A	N/A	N/A	N/A	N/A	7.18	1.63	0.0005	3			LOF
NC_000015.10:25360427:C:T	E550K	N/A	N/A	N/A	N/A	N/A	N/A	5.37	0.87	0.0009	3			LOF
N/A	E550L	N/A	N/A	N/A	N/A	N/A	N/A	6.51	2.21	0.0002	3			LOF	Identified by Huang et al., 1997 in a patient with Angelman syndrome. Cooper et al., 2004 and Yi et al., 2015 determined the mutation causes reduced catalytic activity compared to WT UBE3A.	Huang et al., 1999; Cooper et al., 2004; Yi et al., 2015
NC_000015.10:25360424:T:C	F551V	N/A	N/A	N/A	N/A	N/A	N/A	1.99	0.68	0.0001	3			LOF		Yi et al., 2015
NC_000015.10:25360393:T:C	N561S	rs587784517	VCV000160208	Angelman syndrome	VUS	1	Germline	8.64	2.48	0.0011	3			LOF
NC_000015.10:25360387:T:C	D563G	rs587784518	VCV000160209	Angelman syndrome	Likely pathogenic	1	Germline	1.62	0.08	0	3			LOF
NC_000015.10:25356892:A:T	M566K	rs587781244	VCV000155998	Angelman syndrome	Likely pathogenic	1	Maternal	5.59	2.87	0.0002	4			LOF
NC_000015.10:25356892:A:C	M566R	rs587781244	VCV000217363	Not specified	VUS	1	Germline	6.07	3.34	0.0002	4			LOF
NC_000015.10:25356843:AGA:	S582D	rs587781234	N/A	Angelman syndrome	N/A	1	De novo	2.8	0.41	0.0001	3			LOF		Sadikovic et al., 2014; Yi et al., 2015
NC_000015.10:25356841:A:G	F583S	N/A	N/A	Angelman syndrome		2	Germline/Maternal	2.97	0.48	0.0001	3			LOF
NC_000015.10:25356839:C:G	E584Q	rs587781235	VCV000155988	Angelman syndrome	Pathogenic	1	De novo	2.09	0.4	0.0001	3			LOF
NC_000015.10:25356827:G:C	Q588E	rs587782918	VCV000156136	Angelman syndrome	VUS	1	Germline	389.1	35.75	0.0002	8			GOF
NC_000015.10:25356826:T:G	Q588P	rs587782919	VCV000156137	Angelman syndrome	VUS	1	Germline	2.19	0.31	0.0001	3			LOF
NC_000015.10:25356826:T:C	Q588R	rs587782919	VCV000160212	Angelman syndrome	Likely pathogenic	1	Germline	5.6	1.35	0	5			LOF
NC_000015.10:25356784:T:C	N602S	rs587784521	VCV000160214	Inborn genetic diseases/Angelman syndrome	Conflicting	2	Germline	4.94	1.32	0.0004	3			LOF	Lines of evidence used in support of classification: POSITIVE: Relevant Alteration(s) Detected
NC_000015.10:25356716:A:G	F625L	rs398124439	VCV000096259	Not provided/Angelman syndrome	VUS	2	Germline	112.47	6.1	0.2143	3			NC	This sequence change replaces phenylalanine with leucine at codon 625 of the UBE3A protein (p.Phe625Leu). The phenylalanine residue is highly conserved and there is a small physicochemical difference between phenylalanine and leucine. This variant is not present in population databases (ExAC no frequency). This variant has not been reported in the literature in individuals with UBE3A-related dise…
NC_000015.10:25356712:C:G	R626P	rs374601913	VCV000437193	Not specified	VUS	1	Germline	104.07	8.69	0.7393	3			NC
NC_000015.10:25356704:C:T	G629R	rs747626553	VCV000521447	Inborn genetic disease/Not provided/Angelman syndrome	VUS	3	Germline	3.63	0.47	0	9	251350	7.96e-06	LOF	This sequence change replaces glycine with arginine at codon 629 of the UBE3A protein (p.Gly629Arg). The glycine residue is weakly conserved and there is a moderate physicochemical difference between glycine and arginine. This variant is present in population databases (rs747626553, ExAC 0.009%). This variant has not been reported in the literature in individuals with UBE3A-related disease. Algor…
NC_000015.10:25355988:G:A	T656I	rs587781236	VCV000155989	Angelman syndrome	Pathogenic	1	De novo	2.78	0.36	0.0001	3			LOF
NC_000015.10:25355985:A:G	F657S	rs1566894864	VCV000577325	Angelman syndrome	VUS	1	Germline	2.47	0.27	0.0001	6			LOF	This sequence change replaces phenylalanine with serine at codon 657 of the UBE3A protein (p.Phe657Ser). The phenylalanine residue is highly conserved and there is a large physicochemical difference between phenylalanine and serine. This variant is not present in population databases (ExAC no frequency). This variant has not been reported in the literature in individuals with UBE3A-related diseas…
NC_000015.10:25355937:A:C	L673R	rs587782920	VCV000156138	Angelman syndrome	VUS	1	Germline	0.54	0.11	0	3			LOF
NC_000015.10:25355929:T:C	N676D	rs587784523	VCV000160216	Not specified	Likely benign	1	Germline	0.65	0.13	0	3			LOF
NC_000015.10:25355919:T:G	K679T	rs202161423	VCV000156144	Not provided/Not specified/Angelman syndrome	VUS	4	3 Germline/1 Paternal	0.74	0.13	0	3	282530	9.2e-05	LOF	This sequence change replaces lysine with threonine at codon 679 of the UBE3A protein (p.Lys679Thr). The lysine residue is a moderately conserved and there is a moderate physicochemical difference between lysine and threonine. This variant is present in population databases (rs202161423, ExAC 0.02%), and has an allele count higher than expected for a pathogenic variant (PMID: 28166811). This vari…
NC_000015.10:25354678:A:C	F690C	rs587781237	VCV000155990	Angelman syndrome	Pathogenic	1	De novo	2.22	0.48	0.0001	3			LOF
NC_000015.10:25354676:C:T	V691I	rs587784524	VCV000160217	not specified	Likely benign	1	Germline	84.03	7.41	0.0219	3	249054	4.02e-06	LOF
NC_000015.10:25354673:T:G	N692H	rs1555389918	VCV000500132	not provided	VUS	1	Germline	107.89	7.65	0.5083	9			NC
NC_000015.10:25354672:T:C	N692S	rs916720140	VCV000500116	Not provided/Angelman syndrome	VUS	2	Germline	137.62	6.32	0.0007	9	280738	1.07e-05	GOF	This sequence change replaces asparagine with serine at codon 692 of the UBE3A protein (p.Asn692Ser). The asparagine residue is moderately conserved and there is a small physicochemical difference between asparagine and serine. This variant is not present in population databases (ExAC no frequency). This variant has not been reported in the literature in individuals with UBE3A-related disease. Al…	Sadikovic et al., 2014
NC_000015.10:25354647:ATT:	N700D	N/A	N/A	N/A	N/A	N/A	N/A	1.42	0.3	0.0001	3			LOF		Yi et al., 2015
NC_000015.10:25354645:T:A	K701I	rs1555389881	VCV000528367	Angelman syndrome	VUS	1	Germline/Maternal	145.36	6.9	0.0043	9			GOF	This sequence change replaces lysine with isoleucine at codon 701 of the UBE3A protein (p.Lys701Ile). The lysine residue is highly conserved and there is a moderate physicochemical difference between lysine and isoleucine. This variant is not present in population databases (ExAC no frequency). This variant has been reported as maternally inherited in an individual referred for UBE3A gene testing…	Sadikovic et al., 2014
NC_000015.10:25354569:TAA:	L726D	N/A	N/A	N/A	VUS	1	Germline/Maternal	180.75	9.9	0.0007	6			GOF	Patient identified at the Washington University Medical Center.
NC_000015.10:25354534:C:T	G738E		VCV000813761	Angelman syndrome	Likely pathogenic	1	De novo	5.69	1.17	0.0003	3			LOF
NC_000015.10:25354535:C:T	G738R	rs1057518770	VCV000373923	Seizures/Global developmental delay/Abnormality of the corpus callosum/EEG abnormality/Poor speech/Expressive language delay	Pathogenic	1	Germline	8.4	1.65	0.0006	3			LOF
NC_000015.10:25354406:A:G	L747P	N/A	N/A	Angelman syndrome	N/A	1	Germline/Maternal	3.32	0.61	0	5			LOF	Facial dysmorphism, happy disposition, microcephaly, macrostomia, protruding tongue, open mouth, and widely spaced teeth, prognathism. Ataxia, hyperkinesia, hyperactivity, restlessness, jerky movements, absent speech, sleeping disorders and feeding problems.	EJHG Vol14 Supplement, 2006: Yi et al., 2015
NC_000015.10:25354383:C:T	G755S	rs1566887391	VCV000573464	Angelman syndrome	VUS	1	Germline	177.36	12.46	0.0005	9			GOF	This sequence change replaces glycine with serine at codon 755 of the UBE3A protein (p.Gly755Ser). The glycine residue is highly conserved and there is a small physicochemical difference between glycine and serine. This variant is not present in population databases (ExAC no frequency). This variant has not been reported in the literature in individuals with UBE3A-related disease. Algorithms deve…
NC_000015.10:25354366:ATATGGTCCCTG:	Y757 - D760D	N/A	N/A	Angelman syndrome	Pathogenic (Sadikovic et al., 2014)	N/A	Germline/Maternal	1.24	0.3	0.0001	3			LOF	Hitchins et al., 2004 identified this in-frame deletion in a proband and his mother, but not in an unaffected sibling.	Hitchins et al., 2004; Sadikovic et al., 2014; Yi et al., 2015
NC_000015.10:25354362:C:T	V762I	rs587782910	VCV000156124	Not specified/Angelman syndrome	Conflicting	5	4 Germline/1 Maternal	40.26	6.99	0.0006	6	251316	1.19e-05	LOF	This sequence change replaces valine with isoleucine at codon 762 of the UBE3A protein (p.Val762Ile). The valine residue is moderately conserved and there is a small physicochemical difference between valine and isoleucine. This variant is present in population databases (rs587782910, ExAC 0.01%). This variant has been reported in an individual with Angelman syndrome and in the maternal half-sibl…
NC_000015.10:25340182:T:A	R780S	rs1446392769	VCV000449168	Not provided	VUS	1	Germline	261.65	10.3	0	9	31376	3.19e-05	GOF	A variant of unknown significance has been identified in the UBE3A gene. The R800S variant has not been published as a pathogenic variant, nor has it been reported as a benign polymorphism to our knowledge. It was not observed in approximately 6500 individuals of European and African American ancestry in the NHLBI Exome Sequencing Project, indicating it is not a common benign variant in these pop…
NC_000015.10:25340180:A:T	L781H	rs1057520393	VCV000378844	Not provided	VUS	1	Germline	615.29	72.68	0.0002	10			GOF	The L781H variant has not been published as a pathogenic variant, nor has it been reported as a benign polymorphism to our knowledge. It was not observed in approximately 6,500 individuals of European and African American ancestry in the NHLBI Exome Sequencing Project, indicating it is not a common benign variant in these populations. The L781H variant is a non-conservative amino acid substitutio…
NC_000015.10:25340176:GAA:	F782D	N/A	N/A	Angelman syndrome	Pathogenic	5	Germline/Maternal	1.96	0.64	0.0001	3			LOF	Mutation found in two siblings with Angelman syndrome, their mother, and maternal grandfather (Fang et al., 1999). Cooper et al., 2004 determined this mutation causes a reduction in catalytic activity compared to WT UBE3A due to an inability to bind to the E2 enzyme.	Fang et al., 1999; Russo et al., 2000; Cooper et al., 2004; Sadikovic et al., 2014; Yi et al., 2015
NC_000015.10:25340163:T:C	T787A	rs374519603	VCV000418562	Inborn genetic diseases/Not provided	Conflicting	4	Germline	517.81	49.32	0.0001	10			GOF	A variant of uncertain significance has been identified in the UBE3A gene. The T787A variant has not been published as a pathogenic variant, nor has it been reported as a benign variant to our knowledge. The T787A variant is not observed at a significant frequency in large population cohorts (Lek et al., 2016). The T787A variant is a non-conservative amino acid substitution, which is likely to im…
NC_000015.10:25340162:G:A	T787M	rs587783148	VCV000156679	Not provided	VUS	1	Germline	795.38	101.79	0.0002	10	251406	3.98e-06	GOF	The T807M variant has not been published as a mutation, nor has it been reported as a benign polymorphism to our knowledge. It was not observed in approximately 6,500 individuals of European and African American ancestry in the NHLBI Exome Sequencing Project, indicating it is not a common benign variant in these populations. This amino acid substitution occurs at a position that is conserved in m…
NC_000015.10:25340162:G:C	T787R	rs587783148	N/A	N/A	N/A	1	N/A	3	0.65	0	6	251406	3.98e-06	LOF
NC_000015.10:25340119:CTT:	K801D	N/A	N/A	Angelman syndrome	N/A	N/A	N/A	2.32	0.07	0	3			LOF	Cooper et al., 2004 determined this mutation causes a reduction in protein stability compared to WT UBE3A.	Cooper et al., 2004
NC_000015.10:25340116:CAT:	M802D	N/A	N/A	N/A	N/A	N/A	N/A	1.74	0.18	0	3			LOF		Yi et al., 2015
NC_000015.10:25340113::TAT	I804DUP	N/A	N/A	Angelman syndrome	Pathogenic (Sadikovic et al., 2014)	1	N/A	1.85	0.8	0.0002	3			LOF		Sadikovic et al., 2014
NC_000015.10:25340111:A:T	I804K	N/A	N/A	Angelman syndrome	Pathogenic (Sadikovic et al., 2014)	1	De novo	1.85	0.42	0.0001	3			LOF		Fang et al., 1999; Sadikovic et al., 2014
NC_000015.10:25340109:C:A	G808V	N/A	N/A	N/A	N/A	N/A	N/A	2.71	0.31	0.0001	3			LOF		Yi et al., 2015
NC_000015.10:25339251:G:T	P815H	N/A	N/A	N/A	N/A	N/A	N/A	4.59	0.42	0.0001	3			LOF		Yi et al., 2015
NC_000015.10:25339251:G:C	P815R	rs863225069	VCV000217364	Not specified	VUS	1	Germline	4.37	0.35	0.0001	3			LOF
NC_000015.10:25339236:C:G	C820S	rs868694099	VCV000421035	Not provided	Likely pathogenic	1	Germline	5.47	0.39	0.0001	3			LOF	The C820S variant in the UBE3A gene has not been reported previously as a pathogenic variant, nor as a benign variant, to our knowledge. The C820S variant was not observed in approximately 6500 individuals of European and African American ancestry in the NHLBI Exome Sequencing Project, indicating it is not a common benign variant in these populations. The C820S variant is a non-conservative amino…
NC_000015.10:25339236:C:T	C820Y	N/A	N/A	N/A	N/A	N/A	N/A	3.09	0.53	0.0001	3			LOF	C820 is the catalytic cysteine required for thioester formation during the ubiquitination reaction.	Yi et al., 2015
NC_000015.10:25339216:G:A	P827L	rs587781239	VCV000155992	Angelman syndrome	Likely pathogenic	2	Germline	1.28	0.29	0	3			LOF	This sequence change replaces proline with leucine at codon 827 of the UBE3A protein (p.Pro827Leu). The proline residue is highly conserved and there is a moderate physicochemical difference between proline and leucine. This variant is not present in population databases (ExAC no frequency). This variant has been observed to segregate with clinical features of Angelman syndrome (PMID: 29188609). …
NC_000015.10:25339215:G:A	P827S	N/A	N/A	N/A	N/A	N/A	N/A	0.99	0.22	0	3			LOF		Yi et al., 2015
NC_000015.10:25339210:A:G	Y829H	rs587784526	VCV000160219	Angelman syndrome	Pathogenic	1	Germline	0.72	0.28	0	3			LOF
NC_000015.10:25339187:TTTAAG:	L835,K836D	N/A	N/A	N/A	N/A	N/A	N/A	0.72	0.28	0	3			LOF		Yi et al., 2015
NC_000015.10:25339192:G:A	L835F	rs587783097	VCV000156620	Angelman syndrome/Not provided	Conflicting	2	Germline	2.38	0.47	0	3			LOF	Leu855Phe (CTT>TTT): c.2563 C>T in exon 13 of the UBE3A gene (NM_130839.1) The novel Leu855Phe missense change has not been published as pathogenic, nor has it been reported as a benign polymorphism to our knowledge. An external variant database has not identifiedLeu855Phe in approximately 6,500 individuals of European or African American ethnicity, indicating that it is not a common benign varia…
NC_000015.10:25339146:C:T	G850D	rs587784528	VCV000160221	Not provided/Angelman syndrome	VUS	2	Germline	7.81	1.48	0.0005	3			LOF
N/A	STOPD	N/A	N/A	N/A	Pathogenic	1	De novo	6.11	0.81	0.0002	3			LOF	Identified ay Al Maawali et al., 2012 in a boy with developmental delay, microcephaly, stereotypic behaviors, dysmorphic facial features characteristic of Angelman syndrome, no seizures, limited language development. Mutation adds 16 amino acids to the C-terminus of the UBE3A protein.	Al-Maawali et al., 2012
