# Supplementary material for: Identification of disease-linked hyperactivating mutations in UBE3A through large-scale functional variant analysis
Source: Nat Commun. 2021 Nov 23;12:6809. doi: 10.1038/s41467-021-27156-0 (PMC8635412; doi:10.1038/s41467-021-27156-0)
Supplement: Supplementary file 5 — Source Data [file 41467_2021_27156_MOESM5_ESM.xlsx]

## Sheet: Fig 3c
Fig 3c. Normalized BAR reporter assays for hyperactive UBE3A variants with an additional ligase-dead (LD; C820A) mutation
	1	2	3	4	5	6	Normalized Firefly/Renilla (%)	SE
V133I LD	1.17048	1.66928	1.24241				1.36072	0.155669
Q196P LD	3.47983	2.0736	2.07257				2.542	0.468913
S335T LD	1.90906	2.92792	5.64798				3.49499	1.11595
E388D LD	2.95306	2.18304	2.97861				2.70491	0.261034
L390F LD	4.48333	3.75489	3.80224				4.01348	0.23532
D415E LD	2.92465	3.00506	6.59284				4.17419	1.20955
T485A LD	3.18893	3.13519	4.25076				3.52496	0.363232
R516Q LD	1.68623	1.79383	1.98206				1.82071	0.0864504
R516W LD	4.80526	5.10625	4.19361				4.70171	0.268497
A521T LD	3.16597	5.24086	14.4478				7.6182	3.46692
Q588E LD	6.87505	3.82084	4.28414				4.99334	0.950312
N692S LD	2.86781	3.51649	2.73732				3.04054	0.240941
K701I LD	2.69235	3.29407	3.45579				3.1474	0.232266
L726DEL LD	5.99117	6.95523	8.76624				7.23755	0.813436
G755S LD	4.02173	4.74833	2.5821				3.78405	0.636529
R780S LD	3.32382	2.88972	2.82527				3.01294	0.156552
L781H LD	4.76805	1.64063	4.90807				3.77225	1.06658
T787A LD	4.8829	2.53582	5.01753	7.71212	9.27807	18.7338	4.14541	0.569741
T787M LD	1.46396	2.45367	5.1697	7.40192	5.18775	5.16137	3.02911	0.783313

## Sheet: Fig 5a
Fig 5a. Normalized BAR reporter assay values after comprehensive mutation at position 588 in UBE3A
Mutation	1	2	3	4	5	6	7	8	Normalized Firefly/Renilla (%)	SE
Q588S	101.568	112.204	124.087						112.62	6.50396
Q588T	113.11	116.968	147.096						125.725	10.7436
Q588N	154.076	165.166	141.363						153.535	6.87659
Q588E	421.114	250.054	510.719	370.853	369.843	449.565	495.541	245.094	389.098	35.7514
Q588D	357.561	212.405	271.579	313.001	382.211	384.764			320.253	27.9556
Q588R	7.14671	8.89993	2.4773	2.28278	7.20719				5.60278	1.35315
Q588K	7.41161	8.90619	3.47182						6.59654	1.62084
Q588H	6.9786	32.376	4.50336	4.9587					12.2042	6.74542
Q588P	1.72191	2.05371	2.78216						2.18593	0.313125
Q588M	12.611	11.4919	9.16911						11.0907	1.01364
Q588G	1.44228	1.22508	2.49811						1.72182	0.393174
Q588A	51.4919	50.8758	47.7734						50.047	1.15066
Q588F	13.8251	9.66387	8.80019						10.7631	1.5512
Q588Y	4.63516	4.45976	6.21248						5.10247	0.557311
Q588W	12.467	10.7558	8.04243						10.4217	1.28813
Q588L	1.99814	5.32872	0.766232						2.6977	1.36273
Q588V	16.5716	19.9226	20.4943						18.9962	1.22346
Q588I	22.3853	27.4575	26.4372						25.4267	1.54893
Q588C	32.9395	39.6709	37.3065						36.6389	1.97164

## Sheet: Fig 5f
Fig 5f. Rolling parameter values for all beads measured in the METRIS assay
Bead Number	Q588E	Q588R	WT
1	0.145922	0.125187	0.128501
2	0.151106	0.115337	0.128879
3	0.153507	0.137582	0.129962
4	0.15741	0.0880057	0.130434
5	0.158226	0.104774	0.132507
6	0.159556	0.0878851	0.134228
7	0.160803	0.11932	0.135016
8	0.161764	0.112485	0.136421
9	0.162087	0.105649	0.137851
10	0.163211	0.113106	0.138088
11	0.163743	0.10247	0.141658
12	0.164665	0.130001	0.142095
13	0.164825	0.116112	0.142584
14	0.166933	0.118557	0.143217
15	0.170149	0.137072	0.146933
16	0.173355	0.115511	0.15268
17	0.174079	0.130975	0.154695
18	0.17564	0.105761	0.156355
19	0.175803	0.12023	0.158505
20	0.17582	0.10723	0.159009
21	0.17593	0.105801	0.159477
22	0.181233	0.126665	0.15957
23	0.186862	0.116038	0.160643
24	0.189326	0.118718	0.161529
25	0.189529	0.10592	0.163769
26	0.190498	0.119009	0.164624
27	0.191052	0.104306	0.167713
28	0.191596	0.122916	0.170114
29	0.193306	0.129797	0.17109
30	0.195789	0.116745	0.171253
31	0.197021	0.121386	0.171994
32	0.199564	0.127873	0.172572
33	0.200313	0.108265	0.174101
34	0.20968	0.104756	0.174509
35	0.21168	0.126754	0.177829
36	0.212248	0.10612	0.178504
37	0.219755	0.128153	0.180285
38	0.226601	0.115233	0.180686
39	0.228152	0.111011	0.18092
40	0.23565	0.0791721	0.181165
41	0.235986	0.0842959	0.182279
42	0.237196	0.124218	0.184677
43	0.238629		0.185562
44	0.246792		0.186862
45	0.25077		0.192002
46	0.251239		0.192156
47	0.254346		0.196481
48	0.257902		0.204279
49	0.259277		0.214096
50	0.260486		0.221958
51	0.272425		0.232791
52	0.27723		0.243969
53	0.297389		0.245982
54	0.298593		0.265157
55	0.318716		0.269234
56	0.323483		0.276458
57	0.325173		0.299133
58	0.329832		0.303223
59	0.33901
60	0.350747
61	0.361242
62	0.380463
63	0.393115
64	0.405057
65	0.411045
66	0.418228
67	0.434769
68	0.436938
69	0.442995
70	0.450969
71	0.482454
Average Rolling Parameter	0.247139	0.1142	0.178418
SE	0.0107777	0.00207164	0.00559392

## Sheet: Fig 6b
Fig 6b. Body weights of juvenile mice with the indicated genotype and gender
	Postnatal Day 5						Postnatal Day 7						Postnatal Day 9						Postnatal Day 14
	WT Male	WT Female	mQ588E Male	mQ588E Female	pQ588E Male	pQ588E Female	WT Male	WT Female	mQ588E Male	mQ588E Female	pQ588E Male	pQ588E Female	WT Male	WT Female	mQ588E Male	mQ588E Female	pQ588E Male	pQ588E Female	WT Male	WT Female	mQ588E Male	mQ588E Female	pQ588E Male	pQ588E Female
	2.95	2.94	2.35	3.02	2.71	3.5	4.25	4.15	3.44	4.14	3.63	4.54	5.42	5.25	4.37	5.21	4.47	5.7	7.16	6.36	6.2	6.41	5.83	8.34
	2.92	2.85	3.08	3.24	2.63	3.39	4.37	4.04	4.27	4.65	3.24	4.95	5.36	5.23	5.48	5.95	4.19	5.54	5.13	7.08	6.45	6.28	6.86	7.09
	3.02	2.75	3.03	2.71	2.48	3.61	4.43	3.94	4.25	3.73	3.32	5.12	5.43	4.97	5.17	4.77	5.84	6.23	7.38	5.87	6.14	6.96	6.88	8.84
	2.75	3	1.9	2.65	2.61	2.13	3.62	4.3	2.52	4	3.83	2.92	4.68	5.21	3.01	5.11	5.17	5.78	5.78	5.23	6.25	5.33	5.95	5.3
	2.9	2.33	2.41	2.76	2.16	2.5	4.18	3.29	3.14	4.09	3.73	3.31	5.11	4.06	4.24	5.3	3.32	4.28	7.34	7.37	5.34	7.03	5.36	5.9
	2.2	2.77	2.71	2.61	2.02	2.69	2.95	4	3.82	3.88	2.93	3.63	3.91	5.17	4.78	4.91	3.64	4.45	7.18	6.11			5.71	5.76
	2.88	2.18	2.8	2.55	2.23	2.25	3.96	3.09	3.55	3.7	3.16	3.08	5.26	4.26		4.8	3.93	3.75	6.49				6.27	6
	3	1.97		2.45	2.52	2.39	4.08	2.88		3.35	3.54	3.09	5.13	3.51		4.33	4.39	3.77	5.75				5.86	5.81
	3	3.26		2.8	2.72	1.6	4.41	4.36		3.82	3.43	1.92	5.6	5.61			4.13	2.28	7.23					5.79
	2.03	2.89			2.64	2.65	2.68	3.53				3.55	3.75				5.64	4.5	6.85					5.14
	2.89				3	2.61	3.96					3.44					5.08	4.19	6.33					6.39
	2.8				2.59	2.5	4					2.95						3.61						5.88
	3.09					2.72	4.21					3.72						4.71						6.52
						2.57						3.61						4.46						6.26
						2.46						3.36						5.32
						2.4						3.33
						2.86
						4.28
Average body weight (g)	2.80231	2.694	2.61143	2.75444	2.52583	2.65692	3.93077	3.758	3.57	3.92889	3.42333	3.55538	4.965	4.80778	4.50833	5.0475	4.52727	4.52231	6.60182	6.33667	6.26333	6.55	6.06375	6.36615

## Sheet: Fig 6c and 6d
Fig 6c and 6d. Fall fractions in the negative geotaxis assay
WT					mQ588E						Trial 1
Mouse	Trial 1	Trial 2	Trial 3		Mouse	Trial 1	Trial 2	Trial 3				WT	mQ588E		WT	pQ588E
1	0	0	0		1	1	1	0			Total Falls	10	10		6	9
2	0	0	0		2	0	0	0			Fall fraction	0.344828	0.625		0.285714	0.346154
3	0	0	0		3	1	0	0
4	1	1	0		4	1	1	1
5	1	0	0		5	1	1	0
6	0	0	0		6	1	1	1			Trial 2
7	0	0	0		7	1	0	0				WT	mQ588E		WT	pQ588E
8	1	1	0		8	0	0	0			Total Falls	5	5		4	3
9	1	0	0		9	1	1	0			Fall fraction	0.172414	0.3125		0.190476	0.115385
10	0	0	0		10	1	0	0
11	1	0	0		11	0	0	0
12	0	0	0		12	0	0	0
13	0	0	0		13	0	0	0			Trial 3
14	0	0	0		14	0	0	0				WT	mQ588E		WT	pQ588E
15	0	0	0		15	1	0	0			Total Falls	0	2		1	5
16	0	0	0		16	1	0	0			Fall fraction	0	0.117647		0.047619	0.192308
17	0	0	0
18	0	0	0
19	1	1	0
20	1	1	0
21	1	1	0
22	1	0	0
23	0	0	0
24	0	0	0
25	0	0	0
26	1	0	0
27	0	0	0
28	0	0	0
29	0	0	0
WT					pQ588E
Mouse	Trial 1	Trial 2	Trial 3		Mouse	Trial 1	Trial 2	Trial 3
1	1	0	0		1	0	0	0
2	1	0	0		2	0	0	0
3	0	1	0		3	0	1	0
4	0	0	0		4	1	0	1
5	0	0	0		5	0	0	0
6	0	0	0		6	0	0	0
7	0	0	0		7	0	0	1
8	1	0	0		8	1	0	1
9	0	0	0		9	0	0	0
10	0	0	0		10	0	0	0
11	0	0	0		11	0	0	0
12	1	1	0		12	0	1	0
13	1	0	0		13	1	0	1
14	0	1	0		14	1	0	1
15	0	0	0		15	0	0	0
16	0	1	0		16	0	0	0
17	1	0	0		17	1	0	0
18	0	0	0		18	0	0	0
19	0	0	0		19	1	0	0
20	0	0	0		20	0	0	0
21	0	0	1		21	1	0	0
					22	1	0	0
					23	1	0	0
					24	0	0	0
					25	0	1	0
					26	0	0	0

## Sheet: Fig 6e and 6f
Fig 6e and 6f. Fall latency (s) measured in the hanging front limb assay
WT						mQ588E								WT	mQ588E		WT	pQ588E
Mouse	Trial 1	Trial 2	Trial 3	Average		Mouse	Trial 1	Trial 2	Trial 3	Average			Average latency	7.73149	3.82021		4.90111	4.1341
1	1	1	1	1		1	1	4	11	5.33333			SE	1.34057	0.423939		0.523357	0.375347
2	1	8	2	3.66667		2	3	3	5	3.66667
3	32	60	33	41.6667		3	3	2	3	2.66667
4	6	10	9	8.33333		4	1	3	4	2.66667
5	11	8	12	10.3333		5	1.5	0.72	0.47	0.896667
6	10	1	7	6		6	1.22	1.09	6.38	2.89667
7	2.78	3.03	7.62	4.47667		7	4.56	2.44	1.9	2.96667
8	2.28	3.63	8.97	4.96		8	1.59	4.5	4.15	3.41333
9	3.53	4.34	3.47	3.78		9	2.81	5.66	2	3.49
10	2.72	6.5	10.88	6.7		10	5.34	5.03	1.84	4.07
11	5	18	9.75	10.9167		11	7.88	3.34	2.63	4.61667
12	3.35	4.5	6.21	4.68667		12	3.31	6.66	3.07	4.34667
13	10.06	7.06	11.37	9.49667		13	8	15.18	4.15	9.11
14	11.22	8.53	4.94	8.23		14	6.93	3.5	1.6	4.01
15	11.96	6.06	13.6	10.54		15	1.22	6.38	5.22	4.27333
16	2.84	9.82	31.94	14.8667		16	2.25	2.5	3.35	2.7
17	6	1.44	3.63	3.69
18	4.53	6.78	5.94	5.75
19	5	10	7	7.33333
20	3	2	5	3.33333
21	16	2	6	8
22	7	5	5	5.66667
23	12.69	8.19	9.31	10.0633
24	2.93	4.44	3.65	3.67333
25	5.38	9.28	10.94	8.53333
26	1.97	6.25	5.81	4.67667
27	0	2.56	7.59	3.38333
28	6.34	10.93	5.69	7.65333
29	3.44	1.22	3.75	2.80333
Mouse	Trial 1	Trial 2	Trial 3	Average		Mouse	Trial 1	Trial 2	Trial 3	Average
1	5	8	2	5		1	4	7	3	4.66667
2	2.94	6.19	4.35	4.49333		2	6	9	4	6.33333
3	12.25	3.66	9.88	8.59667		3	2	5	8	5
4	3	5.37	9.75	6.04		4	2.91	2.13	0.94	1.99333
5	7.75	1.44	4.06	4.41667		5	3.97	1.89	1.69	2.51667
6	4.81	4.56	3.75	4.37333		6	1.41	1.19	3.78	2.12667
7	6.13	2.94	4.59	4.55333		7	4.06	1.16	1.31	2.17667
8	6.28	10.03	4.93	7.08		8	2.46	7.34	11.31	7.03667
9	1.15	1.81	4.56	2.50667		9	2.65	1.53	3.59	2.59
10	12.5	14	9.24	11.9133		10	1.75	3.75	3.31	2.93667
11	8.35	7.62	1.37	5.78		11	2.9	7.22	9.84	6.65333
12	3.23	3.1	1.5	2.61		12	5.62	4.15	2.82	4.19667
13	3.5	4.04	6.25	4.59667		13	6.91	5.85	4.32	5.69333
14	1.87	3.75	2.59	2.73667		14	4.25	1.34	4.35	3.31333
15	5.93	5.94	3.13	5		15	3.91	4	7.31	5.07333
16	3.35	3.97	3.16	3.49333		16	4.19	12	10.41	8.86667
17	1.25	2.25	2.9	2.13333		17	3.81	6.3	5.75	5.28667
18	2.47	2.47	8.62	4.52		18	3	1.5	5.75	3.41667
19	0.91	4.91	1	2.27333		19	3.69	1.66	5.16	3.50333
20	9.75	5.47	8.22	7.81333		20	0.66	1.22	1.22	1.03333
21	1.91	3.6	3.47	2.99333		21	0.75	2.12	1.56	1.47667
						22	4.59	4.78	8.37	5.91333
						23	5	1.25	4.13	3.46
						24	3.72	2.25	10.57	5.51333
						25	5.69	3.75	0.87	3.43667
						26	5.94	1.88	2	3.27333

## Sheet: Fig 6h - 6k
Fig 6h - 6k. Fall angles measured in the four-paw strength assay
Postnatal Day 10 (P10)
WT						mQ588E						WT						pQ588E								WT	mQ588E		WT	pQ588E
Mouse	Trial 1	Trial 2	Trial 3	Average		Mouse	Trial 1	Trial 2	Trial 3	Average		Mouse	Trial 1	Trial 2	Trial 3	Average		Mouse	Trial 1	Trial 2	Trial 3	Average			P10	158.471	129.479		157.698	148.808
1	180	180	150	170		1	180	45	70	98.3333		1	100	70	175	115		1	180	180	180	180			SE	3.34389	7.32784		4.25925	4.63868
2	180	180	155	171.667		2	65	110	80	85		2	180	180	150	170		2	95	155	175	141.667
3	175	180	180	178.333		3	55	90	60	68.3333		3	160	160	180	166.667		3	90	180	180	150			P14	177.333	171.562		180	178.636
4	175	180	175	176.667		4	110	175	135	140		4	180	150	130	153.333		4	180	145	110	145			SE	1.30512	2.64605		0	1.36364
5	155	135	175	155		5	45	140	180	121.667		5	180	135	180	165		5	170	150	130	150
6	180	170	180	176.667		6	135	160	180	158.333		6	160	90	90	113.333		6	180	160	150	163.333
7	125	90	180	131.667		7	180	110	160	150		7	180	150	175	168.333		7	110	15	180	101.667
8	150	140	175	155		8	160	165	180	168.333		8	90	180	180	150		8	180	85	180	148.333
9	130	110	155	131.667		9	45	110	135	96.6667		9	180	180	180	180		9	180	155	170	168.333
10	180	153	95	142.667		10	180	180	125	161.667		10	160	180	160	166.667		10	155	135	95	128.333
11	180	140	178	166		11	180	135	70	128.333		11	180	175	135	163.333		11	180	170	170	173.333
12	180	155	180	171.667		12	180	135	170	161.667		12	160	100	160	140		12	180	180	175	178.333
13	180	180	180	180		13	180	80	135	131.667		13	140	180	180	166.667		13	180	132	135	149
14	95	90	170	118.333		14	135	130	120	128.333		14	180	160	170	170		14	80	150	90	106.667
15	140	145	180	155		15	165	120	130	138.333		15	180	150	150	160		15	180	180	180	180
16	140	180	130	150		16	180	180	45	135		16	145	180	175	166.667		16	180	160	150	163.333
17	180	180	180	180								17	50	175	135	120		17	180	175	180	178.333
18	90	180	150	140								18	180	180	140	166.667		18	170	110	110	130
19	180	175	155	170								19	180	180	160	173.333		19	180	130	135	148.333
20	180	165	145	163.333								20	150	180	150	160		20	125	80	110	105
21	95	165	175	145								21	180	180	170	176.667		21	180	110	130	140
22	180	180	180	180														22	180	150	180	170
23	180	178	85	147.667														23	180	150	180	170
24	180	180	178	179.333														24	180	180	90	150
25	140	180	180	166.667														25	180	135	70	128.333
26	115	145	174	144.667														26	170	95	100	121.667
27	180	178	165	174.333
28	155	130	140	141.667
29	80	178	140	132.667
Postnatal Day 14 (P14)
WT						mQ588E						WT						pQ588E
Mouse	Trial 1	Trial 2	Trial 3	Average		Mouse	Trial 1	Trial 2	Trial 3	Average		Mouse	Trial 1	Trial 2	Trial 3	Average		Mouse	Trial 1	Trial 2	Trial 3	Average
1	180	180	180	180		1	95	180	180	151.667		1	180	180	180	180		1	180	180	180	180
2	125	170	160	151.667		2	180	180	180	180		2	180	180	180	180		2	180	180	180	180
3	180	180	180	180		3	180	180	125	161.667		3	180	180	180	180		3	180	180	180	180
4	180	180	180	180		4	145	175	170	163.333		4	180	180	180	180		4	180	180	180	180
5	180	180	180	180		5	180	90	180	150		5	180	180	180	180		5	180	180	180	180
6	180	180	180	180		6	170	170	180	173.333		6	180	180	180	180		6	180	180	180	180
7	180	180	180	180		7	180	180	180	180		7	180	180	180	180		7	180	180	180	180
8	180	180	180	180		8	180	135	175	163.333		8	180	180	180	180		8	180	180	180	180
9	180	125	180	161.667		9	180	180	180	180		9	180	180	180	180		9	180	180	180	180
10	180	180	180	180		10	180	180	180	180		10	180	180	180	180		10	180	180	180	180
11	180	180	180	180		11	180	180	180	180		11	180	180	180	180		11	180	180	180	180
12	180	180	120	160		12	180	180	180	180		12	180	180	180	180		12	180	180	180	180
13	180	175	180	178.333		13	180	180	180	180		13	180	180	180	180		13	180	180	180	180
14	180	180	180	180		14	145	180	180	168.333		14	180	180	180	180		14	180	180	180	180
15	180	180	180	180		15	180	180	160	173.333		15	180	180	180	180		15	180	180	180	180
16	160	180	180	173.333		16	180	180	180	180		16	180	180	180	180		16	180	180	180	180
17	180	180	180	180								17	180	180	180	180		17	180	180	180	180
18	180	178	180	179.333														18	180	180	180	180
19	180	180	180	180														19	180	180	180	180
20	180	180	180	180														20	180	180	90	150
21	180	180	180	180														21	180	180	180	180
22	180	180	180	180														22	180	180	180	180
23	180	180	180	180
24	180	180	180	180
25	180	180	180	180
26	180	180	180	180
27	180	180	180	180
28	175	180	180	178.333
29	180	180	180	180

## Sheet: Fig 6l and 6m
Fig 6l and 6m. Number of ultrasonic vocalizations in juvenile mice
WT					mQ588E					WT					pQ588E
Mouse	P5	P7	P9		Mouse	P5	P7	P9		Mouse	P5	P7	P9		Mouse	P5	P7	P9
1	217	26	72		1	0	1	2		1	6	98	34		1	372		264
2	60	64	19		2	20	20	47		2	60	61	99		2	155	251	177
3	32	12	47		3	83	168	6		3	10	4	2		3	15	1	30
4	14	114	9		4	26	25	77		4	44	190	172		4	4	2	6
5	134	15	29		5	0	2	7		5	26	75	30		5	244	285	167
6	82	8	203		6	1	27	38		6	189	69	84		6	0	11	14
7	11	58	14		7	7	24	1		7	64	64	86		7	32	16	44
8	27	210	205		8	13	13	18		8	1	33	125		8	119	165	120
9	143	194	134		9	15	16	0		9	49	44	117		9	56	8	300
10	48	7	10		10	15	0	20		10	91	382	395		10	163	314	419
11	169	308	114		11	1	24	7		11	63	284	139		11	84	210	136
12	24	10	267		12	15	44	50		12	26	364	258		12	102	339	166
13	0	2	3		13	9	8	10		13	20	14			13	38	4	400
14	52	148	365		14	0	1	4		14	70	45			14	16	3
15	2	15	41		15	6	19	2		15	191	23	9		15	0	2	10
16	0	5	2		16	14	55	167		16	4	132	26		16	12	72
17	51	17	83		17	0	55	132		17	1	101	14		17	18	126	13
18	18	45	68		18	19	115	61		18	48	7			18	112	103	39
19	260	39	58		19	16	17	0		19	43	182			19	102	17	40
20	32	9	30		20	5	113	202		20	1	6			20	4	45	36
21	196	257	372		21	13	389	43		21	1	5			21	40	7	4
22	217	287	149		22	4	179	55							22	3	1	92
23	21	135	94		23	7	37	18							23	17	86	329
24	4	3	8												24	0	2
25	258	194	210												25	12	96	80
26	3	3	60												26	104	177	126
27	99	45	27												27	123	168
28	42	16	237												28	20	207
29	33	0	8												29	1
30	9	11	2												30	96		74
31	0	42	6												31	1		8
															32	5		4
Average Number of Calls	72.8387	74.1613	95.0323			12.5652	58.7826	42.0435			48	103.952	106			66.6129	100.667	123.76
SE	12.6685	15.5362	19.1026			3.31777	17.2999	11.5451			11.8585	25.0098	27.5624			14.6668	20.9796	24.7478

## Sheet: Fig S2a
Supplementary Figure S2a. Original images of immunoblots.
											Het	74
											Het	8
											Het	4
											WT	6
											WT	60
											WT	10
											WT	44
											WT	26
											WT	189
											WT	64
											WT	1
											WT	49
											WT	91
											WT	63
											WT	26
											WT	20
											WT	70
											WT	191
											WT	4
											WT	1
											WT	48
											WT	43
											WT	1
											WT	1
											WT	98
											WT	61
											WT	4
											WT	190
											WT	75
											WT	69
											WT	64
											WT	33
											WT	44
											WT	382
											WT	284
											WT	364
											WT	14
											WT	45
											WT	23
											WT	132
											WT	101
											WT	7
											WT	182
											WT	6
											WT	5
											WT	34
											WT	99
											WT	2
											WT	172
											WT	30
											WT	84
											WT	86
											WT	125
											WT	117
											WT	395
											WT	139
											WT	258
											WT
											WT
											WT	9
											WT	26
											WT	14
											WT
											WT
											WT
											WT

## Sheet: Fig S2c
Supplementary Figure S2c. Original images of immunoblots.

[truncated: 8 more sheets: Fig S2d, Fig S3d, Fig S5c, Fig S5d and S5e, Fig S5f, Fig S5g and S5j, Fig S5h and S5k, Fig S5i and S5l]
